# Supplementary material for: Molecular alterations in the integrated diagnosis of pediatric glial and glioneuronal tumors: A single center experience
Source: PLoS One. 2022 Apr 1;17(4):e0266466. doi: 10.1371/journal.pone.0266466 (PMC8975011; doi:10.1371/journal.pone.0266466)
Supplement: S1 Table — (XLSX) [file pone.0266466.s001.xlsx]

## Sheet: Raw data for LGG
Minimal Underlying data set for LGG
Patient Identification number	Age at Diagnosis (Months)	Anatomical localization	Histological Diagnosis	BRAF V600E	KIA-BRAF	Histone 3 Status (Sanger Sequencing)	Tumor Progression	Time to Tumor Progression (Months)	Outcome	Time of Follow-up (Months)
P1	120	Midline	Diffuse astrocytoma GII	Wild Type	Negative	Wild Type	Yes	34	Alive with residual tumor	97
P2	72	Brain hemispheres	Pilocytic astrocytoma	Wild Type	Negative	Wild Type	Yes	24	Alive with residual tumor	76
P3	60	Brain hemispheres	Pilocytic astrocytoma	Wild Type	Negative	Not Determined	Yes	9	Alive with residual tumor	78
P4	24	Midline	Pilocytic astrocytoma	Mutated	Negative	Wild Type	Yes	22	Deceased	44
P5	192	Cerebellum	Pilocytic astrocytoma	Wild Type	Positive	Not Determined	Yes	52	Alive with complete tumor remission	92
P6	84	Midline	Pilocytic astrocytoma	Wild Type	Negative	Not Determined	Yes	34	Alive with complete tumor remission	115
P7	72	Midline	Pilocytic astrocytoma	Wild Type	Positive	Not Determined	Yes	48	Alive with complete tumor remission	76
P8	36	Midline	Pilocytic astrocytoma	Wild Type	Positive	Wild Type	No		Alive with residual tumor	86
P9	48	Cerebellum	Pilocytic astrocytoma	Wild Type	Positive	Not Determined	Yes	35	Alive with complete tumor remission	87
P10	96	Brain hemispheres	Diffuse astrocytoma GII	Wild Type	Positive	Not Determined	Yes	40	Alive with residual tumor	73
P11	72	Cerebellum	Pilocytic astrocytoma	Not Determined	Negative	Not Determined	Yes	30	Alive with residual tumor	73
P12	132	Cerebellum	Pilocytic astrocytoma	Wild Type	Positive	Not Determined	No		Alive with complete tumor remission	73
P13	192	Midline	Diffuse astrocytoma GII	Mutated	Negative	Wild Type	Yes	10	Alive with residual tumor	73
P14	132	Cerebellum	Pilocytic astrocytoma	Wild Type	Negative	Not Determined	No		Alive with complete tumor remission	65
P15	156	Midline	Pilocytic astrocytoma	Wild Type	Positive	Wild Type	Yes	34	Alive with residual tumor	64
P16	120	Cerebellum	Pilocytic astrocytoma	Wild Type	Positive	Not Determined	No		Alive with complete tumor remission	64
P17	132	Midline	Pilocytic astrocytoma	Wild Type	Negative	Wild Type	Yes	26	Alive with residual tumor	63
P18	84	Cerebellum	Pilocytic astrocytoma	Wild Type	Positive	Not Determined	No		Alive with complete tumor remission	67
P19	120	Midline	Pilocytic astrocytoma	Wild Type	Positive	Wild Type	No		Alive with complete tumor remission	67
P20	24	Brain hemispheres	Pilocytic astrocytoma	Wild Type	Negative	Not Determined	No		Alive with complete tumor remission	70
P21	144	Midline	Pilocytic astrocytoma	Wild Type	Positive	Wild Type	No		Alive with complete tumor remission	71
P22	36	Cerebellum	Pilocytic astrocytoma	Wild Type	Positive	Not Determined	No		Alive with complete tumor remission	72
P23	204	Cerebellum	Pilocytic astrocytoma	Wild Type	Positive	Not Determined	No		Alive with residual tumor	73
P24	144	Cerebellum	Pilocytic astrocytoma	Wild Type	Positive	Not Determined	No		Alive with complete tumor remission	75
P25	156	Cerebellum	Pilocytic astrocytoma	Wild Type	Positive	Not Determined	Yes	108	Alive with complete tumor remission	155
P26	120	Brain hemispheres	Pilocytic astrocytoma	Wild Type	Negative	Wild Type	No		Alive with complete tumor remission	53
P27	36	Midline	Pilocytic astrocytoma	Wild Type	Negative	Wild Type	No		Alive with complete tumor remission	52
P28	36	Midline	Pilocytic astrocytoma	Wild Type	Positive	Wild Type	No		Alive with residual tumor	52
P29	84	Cerebellum	Pilocytic astrocytoma	Wild Type	Positive	Not Determined	No		Alive with complete tumor remission	52
P30	24	Cerebellum	Pilocytic astrocytoma	Wild Type	Negative	Not Determined	No		Alive with complete tumor remission	52
P31	108	Cerebellum	Pilocytic astrocytoma	Wild Type	Positive	Not Determined	No		Alive with complete tumor remission	52
P32	132	Cerebellum	Pilocytic astrocytoma	Wild Type	Positive	Not Determined	No		Alive with complete tumor remission	54
P33	108	Midline	Pilocytic astrocytoma	Wild Type	Positive	Wild Type	Yes	60	Alive with complete tumor remission	72
P34	168	Cerebellum	Pilocytic astrocytoma	Wild Type	Positive	Not Determined	Yes	40	Alive with residual tumor	63
P35	144	Midline	Diffuse astrocytoma GII	Wild Type	Negative	Wild Type	No		Alive with residual tumor	40
P36	12	Midline	Pilocytic astrocytoma	Wild Type	Positive	Wild Type	Yes	9	Alive with residual tumor	40
P37	144	Cerebellum	Pilocytic astrocytoma	Wild Type	Positive	Not Determined	Yes	9	Alive with complete tumor remission	42
P38	132	Cerebellum	Pilocytic astrocytoma	Wild Type	Positive	Not Determined	Yes	20	Alive with complete tumor remission	42
P39	144	Cerebellum	Pilocytic astrocytoma	Wild Type	Positive	Not Determined	Yes	0	Alive with residual tumor	38
P40	144	Cerebellum	Pilocytic astrocytoma	Wild Type	Negative	Not Determined	No		Alive with complete tumor remission	56
P41	60	Midline	Pilocytic astrocytoma	Wild Type	Positive	Wild Type	Yes	12	Alive with residual tumor	48
P42	24	Brain hemispheres	Pilocytic astrocytoma	Mutated	Negative	Not Determined	Yes	12	Alive with residual tumor	48
P43	72	Cerebellum	Pilocytic astrocytoma	Wild Type	Positive	Not Determined	Yes	40	Alive with residual tumor	51
P44	8	Cerebellum	Pilocytic astrocytoma	Wild Type	Positive	Not Determined	Yes	6	Alive with residual tumor	39
P45	132	Cerebellum	Pilocytic astrocytoma	Wild Type	Negative	Not Determined	No		Alive with complete tumor remission	38
P46	132	Midline	Pilocytic astrocytoma	Wild Type	Negative	Wild Type	Yes	32	Alive with residual tumor	32
P47	48	Cerebellum	Pilocytic astrocytoma	Wild Type	Positive	Not Determined	No		Alive with complete tumor remission	31
P48	72	Midline	Pilocytic astrocytoma	Mutated	Negative	Wild Type	No		Alive with complete tumor remission	31
P49	36	Cerebellum	Pilocytic astrocytoma	Wild Type	Positive	Not Determined	No		Alive with complete tumor remission	28
P50	60	Cerebellum	Pilocytic astrocytoma	Wild Type	Positive	Not Determined	No		Alive with complete tumor remission	28
P51	24	Cerebellum	Pilocytic astrocytoma	Wild Type	Positive	Not Determined	No		Alive with complete tumor remission	36
P52	132	Cerebellum	Pilocytic astrocytoma	Wild Type	Positive	Not Determined	No		Alive with complete tumor remission	24
P53	132	Cerebellum	Pilocytic astrocytoma	Not Determined	Negative	Not Determined	No		Alive with complete tumor remission	30
P54	24	Cerebellum	Pilocytic astrocytoma	Wild Type	Positive	Not Determined	Yes	10	Alive with residual tumor	19
P55	168	Brain hemispheres	Diffuse astrocytoma GII	Wild Type	Negative	Not Determined	Yes	6	Alive with residual tumor	20
P56	96	Midline	Pilocytic astrocytoma	Wild Type	Positive	Wild Type	No		Alive with residual tumor	19
P57	180	Brain hemispheres	Pilocytic astrocytoma	Wild Type	Positive	Not Determined	No		Alive with complete tumor remission	27
P58	144	Cerebellum	Pilocytic astrocytoma	Wild Type	Positive	Not Determined	No		Alive with complete tumor remission	27
P59	156	Brain hemispheres	Pilocytic astrocytoma	Wild Type	Positive	Not Determined	No		Alive with complete tumor remission	16
P60	204	Brain hemispheres	Pilocytic astrocytoma	Wild Type	Negative	Wild Type	Yes	10	Alive with residual tumor	15
P61	144	Cerebellum	Pilocytic astrocytoma	Wild Type	Negative	Not Determined	Yes	5	Alive with residual tumor	15
P62	168	Brain hemispheres	Pilocytic astrocytoma	Wild Type	Positive	Not Determined	No		Alive with residual tumor	14
P63	168	Midline	Pilocytic astrocytoma	Wild Type	Positive	Wild Type	Yes	8	Alive with residual tumor	13
P64	180	Midline	Pilocytic astrocytoma	Wild Type	Positive	Wild Type	No		Alive with residual tumor	13
P65	18	Midline	Pilocytic astrocytoma	Wild Type	Positive	Wild Type	No		Alive with residual tumor	12
P66	36	Cerebellum	Pilocytic astrocytoma	Wild Type	Positive	Not Determined	No		Alive with complete tumor remission	4
P67	3	Midline	Pilocytic astrocytoma	Wild Type	Negative	Not Determined	No		Alive with residual tumor	4
P68	204	Cerebellum	Pilocytic astrocytoma	Wild Type	Positive	Not Determined	No		Alive with complete tumor remission	5
P69	96	Brain hemispheres	Pilocytic astrocytoma	Wild Type	Negative	Wild Type	No		Alive with residual tumor	85
P70	84	Brain hemispheres	Ganglioglioma	Mutated	Negative	Not Determined	Yes	62	Alive with residual tumor	77
P71	180	Brain hemispheres	Ganglioglioma	Wild Type	Negative	Not Determined	No		Alive with complete tumor remission	77
P72	156	Midline	Ganglioglioma	Wild Type	Negative	Wild Type	No		Alive with residual tumor	84
P73	120	Brain hemispheres	Ganglioglioma	Wild Type	Negative	Not Determined	No		Alive with residual tumor	39
P74	132	Brain hemispheres	Ganglioglioma	Mutated	Negative	Not Determined	Yes	12	Alive with residual tumor	22
P75	96	Brain hemispheres	Ganglioglioma	Mutated	Negative	Not Determined	Yes	18	Alive with residual tumor	30
P76	156	Brain hemispheres	Ganglioglioma	Mutated	Negative	Not Determined	No		Alive with complete tumor remission	31
P77	48	Brain hemispheres	Ganglioglioma	Not Determined	Negative	Not Determined	No		Alive with complete tumor remission	7
P78	132	Cerebellum	Ganglioglioma	Wild Type	Negative	Not Determined	No		Alive with complete tumor remission	2
P79	120	Brain hemispheres	Pleomorphic xantoastrocytoma	Wild Type	Not Determined	Not Determined	No		Alive with complete tumor remission	94
P80	168	Brain hemispheres	Pleomorphic xantoastrocytoma	Mutated	Not Determined	Not Determined	No		Alive with complete tumor remission	36
P81	144	Brain hemispheres	Pleomorphic xantoastrocytoma	Mutated	Not Determined	Not Determined	No		Alive with complete tumor remission	99
P82	84	Brain hemispheres	Pleomorphic xantoastrocytoma	Wild Type	Not Determined	Not Determined	No		Alive with complete tumor remission	13

## Sheet: Raw data for HGG
Minimal Underlying data set for HGG
Patient Identification number	Age at Diagnosis (Months)	Anatomical localization	Histological Diagnosis	Histone 3 K27M Status (IHC)	Tri-Methyl-Histone 3 Status (IHC)	Histone 3 Status (Sanger Sequencing)	BRAF V600E (IHC)	BRAF V600E (Sanger Sequencing)	Tumor Progression	Time to Tumor Progression (Months)	Outcome	Time of Follow-up (Months)
P83	168	Brain hemispheres	Glioblastoma	Negative	No Signal-loss	Wild Type	Positive	Mutated	Yes	0	Deceased	28
P84	60	Brain hemispheres	Diffuse anaplastic astrocytoma GIII	Negative	No Signal-loss	Wild Type	Negative	Wild Type	Yes	88	Alive with tumor progression	88
P85	132	Brain hemispheres	Diffuse anaplastic astrocytoma GIII	Negative	No Signal-loss	Wild Type	Negative	Wild Type	Yes	20	Alive with tumor progression	98
P86	12	Brain hemispheres	Diffuse anaplastic astrocytoma GIII	Negative	No Signal-loss	Wild Type	Negative	Wild Type	Yes	71	Alive with tumor progression	71
P87	168	Brain hemispheres	Glioblastoma	Negative	No Signal-loss	Mutated (H3.3 G34R )	Negative	Wild Type	Yes	24	Alive with residual tumor	64
P88	108	Midline	Diffuse midline glioma GIV	Positive	Complete Signal-loss	Mutated (H3.3 K27M )	Negative	Wild Type	Yes	1	Deceased	1
P89	144	Brain hemispheres	Glioblastoma	Negative	No Signal-loss	Mutated (H3.3 G34R )	Negative	Wild Type	Yes	1	Deceased	9
P90	84	Midline	Diffuse midline glioma GIV	Positive	Complete Signal-loss	Mutated (H3.3 K27M )	Not Determined	Wild Type	Yes	6	Alive with residual tumor	48
P91	58	Midline	Diffuse midline glioma GIV	Positive	Complete Signal-loss	Mutated (H3.3 K27M )	Not Determined	Wild Type	Yes	4	Deceased	25
P92	72	Brain hemispheres	Glioblastoma	Negative	No Signal-loss	Wild Type	Negative	Wild Type	Yes	2	Deceased	10
P93	96	Midline	Diffuse midline glioma GIV	Positive	Complete Signal-loss	Mutated (H3.3 K27M )	Not Determined	Wild Type	Yes	2	Deceased	15
P94	144	Midline	Diffuse midline glioma GIV	Positive	Complete Signal-loss	Mutated (H3.3 K27M )	Not Determined	Wild Type	Yes	1	Deceased	10
P95	156	Midline	Diffuse midline glioma GIV	Positive	Complete Signal-loss	Mutated (H3.3 K27M )	Not Determined	Wild Type	Yes	6	Alive with tumor progression	14
P96	96	Midline	Diffuse midline glioma GIV	Positive	Complete Signal-loss	Mutated (H3.3 K27M )	Negative	Wild Type	Yes	12	Alive with residual tumor	21
P97	132	Brain hemispheres	Diffuse anaplastic astrocytoma GIII	Negative	No Signal-loss	Wild Type	Negative	Wild Type	Yes	40	Alive with complete tumor remission	100
P98	132	Midline	Diffuse midline glioma GIV	Positive	Mosaic Signal-loss	Mutated (H3.1 K27M )	Negative	Wild Type	Yes	2	Alive with tumor progression	2
P99	156	Brain hemispheres	Anaplastic oligodendroglioma GIII	Negative	No Signal-loss	Wild Type	Negative	Wild Type	Yes	4	Alive with tumor progression	120
P100	108	Midline	Diffuse midline glioma GIV	Positive	Complete Signal-loss	Mutated (H3.3 K27M )	Negative	Wild Type	Yes	2	Alive with tumor progression	2
P101	204	Brain hemispheres	Anaplastic ganglioglioma GIII	Negative	No Signal-loss	No Amplification	Negative	Wild Type	Yes	56	Alive with residual tumor	74
P102	168	Cerebellum	Anaplastic pleomorphic xanthoastrocytoma G III	Negative	No Signal-loss	No Amplification	Negative	Wild Type	Yes	3	Alive with tumor progression	10
